# Supplementary material for: Metabolomic Analysis and Biochemical Profiling of Cadmium-Induced Metabolic Impairment and Its Amelioration by Resveratrol
Source: Bioengineering (Basel). 2024 Nov 13;11(11):1141. doi: 10.3390/bioengineering11111141 (PMC11592041; doi:10.3390/bioengineering11111141)
Supplement: Supplementary file 1 [file bioengineering-11-01141-s001.zip]

Archive with 1 entries (1 files):
- bioengineering-3256012-supplementary.pdf
